# Supplementary material for: Exploring the Effectiveness of Biological Therapy in Patients with Psoriasis: Body Image and Quality of Life
Source: Medicina (Kaunas). 2024 Jan 15;60(1):160. doi: 10.3390/medicina60010160 (PMC10819774; doi:10.3390/medicina60010160)
Supplement: Supplementary file 1 [file medicina-60-00160-s001.zip]

Archive with 1 entries (1 files):
- medicina-2816759-supplementary.pdf
